# Supplementary material for: Comparing the Effects of Rocaglates on Energy Metabolism and Immune Modulation on Cells of the Human Immune System
Source: Int J Mol Sci. 2023 Mar 20;24(6):5872. doi: 10.3390/ijms24065872 (PMC10051175; doi:10.3390/ijms24065872)
Supplement: Supplementary file 1 [file ijms-24-05872-s001.zip]

Archive with 1 entries (1 files):
- ijms-2221032-supplementary.pdf
